# Supplementary material for: Metformin protects against cyclophosphamide-induced ovarian fibrosis by MIF/CD74-mediated macrophage polarization
Source: J Transl Med. 2025 Nov 12;23:1273. doi: 10.1186/s12967-025-07294-5 (PMC12613643; doi:10.1186/s12967-025-07294-5)
Supplement: Supplementary file 3 — Supplementary Material 3 [file 12967_2025_7294_MOESM3_ESM.xlsx]

## Sheet: Sheet1
Figure 1
	Figure 1C-WB
	Control			CTX
MIF	0.89075	0.960625	1.0144	1.14862	1.50273	1.3372
CD74	0.872639	1.15885	0.968506	2.83195	1.66382	2.00788
p-p65/p65	1.1266	0.547915	1.32549	2.81383	2.69928	2.351
p-IkB-α/IkB-α	0.832732	1.07934	1.08793	1.68764	1.4877	1.68775
Figure 1D Masson staining	Control	CTX
	7.101	43.649
	6.017	44.932
	7.904	53.653
	6.017	45.932
	5.017	44.932
	3.904	30.653
	Figure 1E-IHC
	Control						CTX
COL1A1	0.89075	0.960625	1.0144	0.803641	1.0972	1.09915	1.14862	1.50273	1.3372	1.97786	1.82975	1.68165
CTGF	0.872639	1.15885	0.968506	0.518548	1.20475	1.2767	2.83195	1.66382	2.00788	2.86187	4.20786	3.53487
FN1	1.1266	0.547915	1.32549	1.27467	0.63215	1.09318	2.81383	2.69928	2.351	5.00157	6.40918	4.40006
TGF-β1	0.832732	1.07934	1.08793	0.78991	0.922598	1.28749	1.68764	1.4877	1.68775	5.49862	5.18659	4.61783
	Figure 1F-WB
	Control			CTX
COL1A1	0.486187	1.58488	0.928933	2.2472	2.2472	2.66543
CTGF	0.381625	1.23001	1.38837	2.84824	2.36638	4.08044
FN1	1.42624	1.42433	0.14943	3.56795	3.56795	3.90006
TGF-β 1	0.712491	1.28751	1	1.89714	1.6877	1.41367
	Figure 1H-WB
	Control			CTX
F4/80	0.773567	1.19634	1.03009	0.907951	1.13312	1.34253
CD86	0.725259	1.15709	1.11765	1.65907	1.89105	1.56012
CD206	1.09222	1.06357	0.844217	0.666832	0.62117	0.481864
Figure 2
Figure 2B -Body weight
Time(Days)	CON					CTX					CTX+MET
0	18.25	18.35	18.4	18.36	18.45	18.45	18.4	18.47	18.55	18.42	18.44	18.56	18.5	18.48	18.35
1	18.26	18.46	18.46	18.41	18.56	18.18	18.15	18.62	18.6	18.21	18.54	18.98	18.59	18.87	18.43
2	18.92	18.66	18.66	18.57	18.99	18.05	18.33	18.51	18.78	18.76	18.04	18.46	18.41	18.84	18.4
3	18.54	18.6	18.6	18.85	18.98	17.6	18.1	18.43	18.5	17.68	19.27	18.42	18.5	18.54	18.66
4	18.41	18.8	18.8	19.25	19.12	17.88	18.19	18.89	18.74	17.93	17.89	18.55	18.46	18.56	18.79
5	18.49	19.4	19.4	19.4	19.45	17.91	18.39	18.62	18.68	18.28	18.25	18.41	18.32	18.97	18.35
6	18.28	19.4	19.4	19.15	19.58	17.5	18.6	18.18	18.39	18.22	18.89	18.53	18.222	19.14	18.5
7	18.46	19.07	19.07	19.03	19.39	17.55	19.09	18.28	18.39	18.22	18.52	18.29	17.96	18.92	18.56
8	18.82	19.13	19.13	18.72	19.43	17.89	18.76	17.71	18.32	17.82	18.48	18.52	18.15	18.65	18.51
9	18.89	19.34	19.34	19.2	19.7	17.54	18.66	17.84	18.41	18.06	18.31	18.12	18.45	18.5	18.57
10	18.36	19.34	19.34	19.61	19.55	17.71	18.55	17.9	17.98	17.88	18.26	18.54	18.23	18.6	18.94
11	18.42	19.66	19.66	19.32	20.02	17.75	19.01	18.02	18.25	17.83	18.49	18.43	18.53	18.65	18.72
12	18.76	19.88	19.88	19.62	19.91	17.6	18.93	18.18	18.39	17.76	18.35	18.55	18.35	18.55	19.43
13	18.96	20.27	20.27	19.87	19.92	17.6	18.72	17.87	18.29	17.36	18.3	18.46	18.11	18.39	18.18
14	18.92	20.74	20.74	20.08	20.44	17.36	18.88	17.89	18.08	17.26	18.47	18.18	18.25	18.7	18.6
15	18.54	20.17	20.17	19.73	20.68	17.44	19.08	18.35	18.48	16.74	18.22	18.32	18.4	18.46	18.8
16	18.6	20.38	20.38	20.01	20.68	17.88	19.12	18.08	18.54	18.6	18.26	18.2	18.36	18.37	19.27
17	18.66	20.82	20.82	20.4	20.98	18.35	19.18	18.33	18.7	18.15	18.86	18.53	18.39	18.73	19.33
18	20.15	21.27	21.27	20.64	21	18.27	19.33	18.24	19.06	18.54	18.84	18.62	19.14	18.9	18.8
19	19.52	21.44	21.44	20.27	20.51	18.24	19.32	18.04	18.73	18.25	18.72	19.02	19.35	18.77	19.49
20	19.49	21.26	21.26	20.88	21.05	18.18	19.35	18.44	19.09	18.25	18.72	19.48	19.24	19.06	19.6
21	19.93	21.19	21.19	20.56	21.54	18.06	19.32	18.78	18.74	18.64	19.42	19.3	19.32	19.57	19.7
22	20.33	21.8	21.8	21.31	21.72	18.47	19.27	18.89	18.77	18.28	19.17	18.99	19.27	19.47	19.8
23	20.53	22.02	22.02	21.45	21.4	18.07	19.53	18.73	18.84	17.84	19.46	19.32	19.25	19.14	19.89
24	20.5	22.54	22.54	21.91	21.34	18.19	19.93	18.13	19.05	18.32	19.72	19.66	19.65	19.78	20.21
25	20.93	21.77	21.77	21.92	21.64	18.25	19.6	18.26	19.09	18.96	19.48	19.66	19.38	18.23	20.34
26	20.6	21.73	21.73	21.81	21.73	18.18	19.19	18.52	19.32	18.4	19.48	19.37	18.82	18.93	20.85
27	20.9	21.87	21.87	22.2	21.51	18.05	19.61	19.17	19.09	18.74	20.15	19.58	19.43	19.78	21.08
28	21.06	21.88	21.88	21.69	21.86	18.4	19.81	18.76	19.17	18.47	19.88	20	19.39	20.21	21.13
Figure 2D Ovary/body weight
CON					CTX					CTX+MET
0.367279	0.365613	0.376569	0.37192	0.365233	0.0686378	0.0995575	0.0719027	0.0755668	0.0856423	0.173077	0.168269	0.175689	0.180437	0.175781
2E
	Control					CTX					CTX+MET
Primordial	37	46	38	30	40	16	11	10	13	15	33	29	26	20
Primary	11	14	12	18	9	9	12	5	4	10	7	13	10	16
Secondary	8	5	15	11	13	4	4	5	8	5	8	3	9	12	18
Antral	6	8	7	4	5	5	1	3	2	4	3	6	4	6	14
															16
	Control	CTX	CTX+MET												8
Total	67	48	51
	85	32	49
	70	40	53
	68	30	65
	80	38	45
	80	54	60
2F
	Control					CTX					CTX+MET
D/M	0.571429	0.571429	0.5	0.571429	0.3	0.714286	0.785714	0.714286	0.685714	0.814286	0.642857	0.571429	0.571429	0.471429
E	0.285714	0.214286	0.142857	0.114286	0.142857	0.142857	0.214286	0.142857	0.214286	0.102857	0.285714	0.214286	0.214286	0.114286
P	0.142857	0.142857	0.0714286	0.102857	0.0714286	0.142857	0.142857	0.214286	0.102857	0.154286	0.214286	0.142857	0.142857	0.102857	0.371429
															0.154286
Time(Days)	Control	CTX	CTX+MET												0.0928571
15	1	1	1
16	2	4	2
17	3	4	3
18	4	2	4
19	2	3	2
20	3	4	2
21	4	4	3
22	4	1	4
23	2	2	4
24	1	4	1
25	2	4	2
26	3	4	3
27	4	3	4
28	4	3	4
Figure 2G
E2 level				FSH level
Control	CTX	CTX+MET		Control	CTX	CTX+MET
10.5201	8.0793	8.42633		2.48705	6.43401	2.26152
13.4873	10.8082	8.86245		2.83978	5.92683	2.00224
13.8222	5.5878	10.5201		3.79223	3.77199	3.33754
11.4873	6.8082	7.86245		1.83978	4.92683	1.90022
12.8222	8.5878	9.52008		2.79223	4.772	3.33754
2H-IHC
Control										CTX										CTX+MET
8	6	6	8	9	8	8	4	9	8	4	3	3	4	4	6	2	4	4	8	6	4	4	6	9	6	6	8	6	8
9	6	9	6	8	9	9	8	12	9	4	4	3	6	8	8	6	6	8	6	12	6	8	6	4	6	6	8	8	8
12	9	9	8	8	6	12	12	6	12	6	4	6	8	6	6	8	8	6	9	6	12	9	6	6	8	6	8	8	6
Control										CTX										CTX+MET
8	6	10	6	12	4	8	8	6	10	8	6	8	4	6	4	4	4	6	6	6	3	4	3	6	6	6	4	4	9
8	8	6	12	6	8	8	9	8	6	4	4	4	6	6	4	8	6	4	6	6	6	8	6	9	6	6	8	8	8
9	12	12	12	6	9	12	8	9	12	8	8	6	8	6	8	12	4	8	8	9	9	12	6	9	8	8	9	8	6
Figure 3
Figure 3A-Sirius red staining
Control	CTX	CTX+MET
12.054	54.326	22.694
16.225	56.024	34.568
11.225	57.146	27.133
17.225	50.024	25.568
10.225	45.146	30.133
8.225	40.146	28.133
Figure 3B-IF
Control	CTX	CTX+MET		Control	CTX	CTX+MET		Control	CTX	CTX+MET		Control	CTX	CTX+MET
3.77	8.037	5.214		11.805	18.013	15.779		13.271	23.507	18.116		6.675	16.773	12.526
3.06	13.036	5.963		12.933	21.979	16.984		14.437	25.854	16.35		8.211	17.312	9.48
4.385	9.231	6.877		13.217	22.922	13.72		15.893	20.589	18.198		4.037	19.194	13.676
2.06	12.036	7.963		14.805	18.013	15.779		14.805	18.013	15.779		4.805	18.013	15.779
4.085	10.231	6.877		10.933	20.979	12.984		10.933	20.979	12.984		7.933	18.979	12.984
				15.217	23.922	11.72		15.217	23.922	11.72		5.217	13.922	11.72
	Figure 3C-WB
	Control			CTX			CTX+MET
COL1A1	0.681633	0.931021	0.487346	2.14263	2.25117	1.98518	1.43456	1.55626	1.43518
CTGF	1.06231	1.41748	0.820202	2.4868	2.20478	2.74148	1.53532	1.13103	1.23532
FN1	0.580606	0.721683	0.807711	1.82264	1.99291	1.71862	0.658384	0.983921	0.820987
TGF-β1	0.669258	1.10991	0.420832	1.79113	2.62479	2.06595	0.750058	1.15515	0.677266
Figure 3E-WB
	Control			CTX			CTX+MET
p-p38/p38	0.989364	1.01	1.00064	1.84626	1.62191	1.73269	1.29848	0.80643	1.07336
p-c-jnk/c-jnk	0.887853	1.10794	1.00421	1.51485	1.5157	1.21527	1.15991	1.14668	1.15337
Figure 4
		Figure 4D-IF
Control	CTX	CTX+MET
41.6667	77.7778	62.5
42.8571	87.5	55.5556
37.5	76.5611	60
36.05	80.4661	60.8933
40.1651	83.4163	58.6181
45.6513	80.984	65.6984
Figure 4E-IHC
	Control					CTX					CTX+MET
MIF	44.572	44.533	37.491	24.533	30.491	89.278	88.228	131.337	95.228	121.337	24.648	35.132	37.582	25.132	27.582
CD74	27.512	30.89	22.122	25.89	20.122	69.681	75.614	70.308	50.614	60.308	44.229	41.254	31.384	21.254	21.384
IκBα	46.799	44.645	40.799	48.645	37.799	63.015	65.978	40.015	50.978	70.015	53.834	35.816	42.458	15.816	32.458
		Figure 4F-WB
			Control			CTX			CTX+MET
MIF	0.948236	1.08548	0.866284	1.26565	1.43264	1.25939	0.842036	0.787825	0.699271
CD74	0.669258	1.30991	1.02083	2.4868	3.20478	2.74148	1.55006	2.15515	1.67727
p-p65	1.46615	1.01235	0.521498	3.49391	2.23077	3.56484	0.394629	0.631668	1.18964
p-IκBα	1.0112	0.925179	1.16362	2.32869	2.29871	2.21433	1.59917	1.58314	1.74576
Figure 5
Figure 5B-CCK8
5	10	15	20	25	50	75	100
86.9332	75.7322	71.5482	67.7824	63.5984	55.6485	50.3193	50.2092
87.5628	74.5394	70.6461	65.5909	62.0381	55.733	51.8919	50.4024
86.4829	75.4548	70.7391	66.6866	62.8182	55.6908	51.1056	50.3058
Figure 5C-WB
	Control			4HC			BAY11-7082			4HC+BAY11-7082
CD86	1.05991	0.939552	1.00054	1.1878	1.32212	1.25616	0.753985	1.08735	0.918559	0.627933	0.715696	0.671511
CD206	0.987153	1.01296	0.999884	0.518652	0.526072	0.534222	1.40685	1.00167	1.19918	0.739618	1.0683	0.846957
p-P65	0.904419	1.09681	0.998773	1.78599	1.33586	1.52159	0.736276	0.644907	0.688333	0.986865	0.640736	0.97223
p-IκBα	1.0615	0.93985	0.998648	1.6709	1.8324	1.74761	0.837233	0.714863	0.775097	0.795398	1.04079	0.915766
Figure 5F-CCK8
5	10	15	20	25	50	75
43.8401	72.7147	99.9051	60.4114	54.7246	44.5991	57.9825
43.4541	71.4691	96.7296	59.4463	52.6894	43.3551	57.4561
43.6471	72.0919	98.3174	59.9288	53.707	43.9771	57.7193
Figure 5G-mrna
	Control			4HC			4HC+MET			4HC+ISO-1
MIF	0.78152	1.09002	1.12846	4.16468	3.57565	2.92453	0.741478	0.778341	0.00473794	0.643977	0.498298	0.515871
Figure 5H-mrNA
	Control			4HC			4HC+MET			4HC+ISO-1
CD74	0.943091	1.03202	1.02489	9.32809	9.89634	8.06866	7.06752	4.45007	7.41397	2.69189	1.86951	0.810965
	Control			4HC			4HC+MET			4HC+ISO-1
CD86	1.09682	1.15497	0.748214	7.1695	7.1695	5.97051	1.84311	0.86813	1.42222	2.01449	3.80831	1.62939
	Control			4HC			4HC+MET			4HC+ISO-1
CD206	0.974517	1.0591	0.966384	0.151429	0.158024	0.171892	0.665854	0.421271	0.468419	0.506898	0.525815	0.352747
Figure 5I-IF
	Control			4HC			4HC+MET			4HC+ISO-1
CD86	14.8148	18.5185	16.6667	74.0741	92.5926	83.3333	33	40.7407	37.037	14.8148	22.2222	18.5185
CD206	88.2353	82.3529	85.2941	17.6471	29.4118	23.5294	68	63.1579	65.7895	79	76.9231	77.7472
	Control			4HC			4HC+MET			4HC+ISO-1
MIF	11.7647	23.5294	17.6471	88.2353	90	89.1176	63	78.9474	71.0526	26	31.5789	28.9474
CD74	18.5185	22.2222	20.3704	70.3704	51.8518	61.1111	37	44.4444	40.7407	14.8148	22.2222	18.5185
Figure 5J-WB
	Control			4HC			4HC+MET			4HC+ISO-1
MIF	1.0825	0.916843	1.00066	2.71765	2.42165	2.56501	1.99842	2.06935	2.03317	1.18625	1.33463	1.26064
CD74	0.972815	1.0274	0.999784	2.38662	2.15672	2.26807	1.26797	1.34951	1.30793	1.39404	1.40354	1.39881
CD86	0.996635	1.00339	0.999973	2.64285	2.51841	2.57868	1.65043	1.72978	1.68931	1.67715	1.6448	1.66093
CD206	0.99745	1.00257	0.99998	0.548341	0.547621	0.54797	0.689462	0.706112	0.69762	0.760776	0.756696	0.758731
	Control			4HC			4HC+MET			4HC+ISO-1
p-p65	0.948702	1.05288	0.998418	3.50825	3.58411	3.54606	3.10273	2.96702	3.03397	2.49975	2.1021	2.28463
p-IκBα	0.765011	1.2394	0.99559	1.46248	1.68118	1.56831	0.921906	1.05171	0.986209	0.827909	0.997435	0.913519
Figure 6
Figure 6C-IF-PCNA
KGN	KGN+HSF
72.612	107.88
83.205	104.514
73.589	94.301
66.4132	102.465
60.7962	90.0762
82.1344	109.787
Figure 6D-IF
	KGN					KGN+HSF
AMH	132.5	142.081	121.214	122.081	101.214	145.274	133.252	157.165	133.252	151.702
FSHR	142.638	130.645	153.737	130.645	123.737	142.348	131.702	153.4	167.165	173.4
Figure 6E-WB
	KGN			KGN+HSF
PCNA	0.888717	1.11202	0.999262	1.76787	1.64197	1.71435
AMH	0.591547	0.408509	0.399944	0.898145	0.985857	0.542459
FSHR	0.248994	0.314935	0.110165	0.548994	0.314935	0.701651
Figure 6G-mRNA
HSF	HSF+THP1	HSF+THP1+ISO-1		HSF	HSF+THP1	HSF+THP1+ISO-1		HSF	HSF+THP1	HSF+THP1+ISO-1
0.542788	11.1452	8.73832		0.782919	5.16432	2.13572		0.977886	2.12457	1.93132
0.957518	14.0248	10.2331		1.42277	5.76789	2.44566		0.944576	2.75265	1.83427
1.49969	12.9711	8.86617		0.79431	5.35685	2.78197		1.07754	2.57696	1.57517
6H-IF
COL1A1	73.237	80.687	76.752	76.8942	86.5133	66.4632	126.818	120.028	124.374	123.086	112.342	112.417	79.404	86.313	78.185	81.3076	73.0565	89.7003
FN1	67.052	85.533	75.1	75.8125	63.4941	87.9712	144.903	127.697	139.028	137.389	121.389	153.775	98.682	68.326	73.237	80.2847	90.144	70.7663
TGF-β 1	85.21	94.273	84.113	87.8603	79.3001	95.0245	152.598	157.288	143.86	151.755	142.2	159.846	92.476	99.151	115.624	102.957	92.6333	112.552
Figure 6I
HSF			HSF+THP1			HSF+THP1+ISO-1
0.955931	1.04396	1.00011	1.58393	1.40928	1.49612	0.916218	0.990544	0.953085
1.06465	0.93541	0.999939	1.29418	1.13667	1.2104	0.918888	0.827398	0.73311
HSF			HSF+THP1			HSF+THP1+ISO-1
1.02716	0.932907	1.09993	1.56906	1.68353	1.62153	0.832109	0.915646	0.758983
1.00707	0.942945	1.06998	1.34214	1.411	1.4926	0.889665	0.796802	0.693205
0.895346	1.00464	1.11001	1.233	1.30112	1.38697	0.63274	0.594185	0.678417
1.01093	0.889094	1.11997	1.29579	1.42149	1.35866	0.934969	0.833578	1.03924
Figure 6J
HSF			HSF+THP1			HSF+THP1+ISO-1
0.847357	1.1535	0.99914	1.39062	1.5009	1.44542	0.889609	0.979414	0.935862	0.823875	0.946115	0.885713
1.01987	0.980153	0.999981	1.42551	1.3361	1.37977	0.68667	0.890048	0.783445	0.385867	0.696885	0.541419
HSF			HSF+THP1			HSF+THP1+ISO-1
1.00581	0.994141	1.00005	2.07779	2.08284	2.08036	1.08775	1.07672	1.17925	1.19336	1.23821	1.36528
0.96133	1.03902	0.999652	2.37967	2.31819	2.24838	1.37963	1.39937	1.38919	1.40179	1.34293	1.37257
1.03138	0.968339	1.00028	2.96203	2.75065	2.63819	2.78223	2.16951	2.54902	2.72193	2.17592	3.0371
1.0104	0.988608	1.00099	1.26951	1.17762	1.23353	1.08115	1.05693	1.021	1.06715	1.03742	1.0517
Figure 7
Figure 7A-mRNA
Control	siCD74	siNC
0.984139	0.335641	1.15497
0.964398	0.397984	0.86813
1.05146	0.360884	1.09682
Figure 7B-WB
Control	siCD74	siNC
0.957323	0.402679	0.88757
1.0427	0.366629	0.790321
0.99998	0.477502	1.18858
Figure 7C-mRNA
Control			siCD74			siNC
0.905942	1.17661	0.917447	0.544281	0.513499	0.683478	0.891227	0.802921	0.793408
0.919228	0.870403	1.21037	0.409697	0.421941	0.485587	1.03741	0.868377	1.17689
1.00029	0.887367	1.11235	0.661927	0.459706	0.797653	0.986184	1.13951	0.947122
Figure 7D-IF
Control					siCD74					siNC
141.205	135.965	144.666	134.864	146.755	92.417	101.934	92.417	86.4816	103.846	138.719	135.705	145.677	132.746	147.495
135.186	135.186	154.492	132.498	150.499	89.19	85.21	98.743	83.0347	99.4984	120.329	134.612	132.003	120.755	138.3
Control					siCD74					siNC
131.055	124.34	131.055	120.893	136.498	81.05	89.183	68.509	69.4894	89.915	150.45	140.252	124.782	130.863	146.498
163.414	157.093	152.344	148.495	166.489	98.841	98.841	96.772	89.8165	104.018	162.24	151.486	140.32	142.948	160.079
Figure 7E-WB
Control			siCD74			siNC
0.992325	1.00776	0.909911	0.539887	0.629849	0.843052	0.894039	1.05375	0.973098
0.983543	1.01665	0.909809	0.462711	0.524677	0.583446	1.07109	0.879828	1.06542
0.987037	1.01311	0.909849	0.273229	0.325383	0.244056	0.88859	0.987204	0.901498
0.979067	1.02118	0.909756	0.198103	0.234234	0.270649	1.10177	1.01896	0.890533
Control			siCD74			siNC
1.01046	0.989474	0.900064	0.691079	0.631568	0.661398	1.5072	1.32476	1.4121
0.890258	1.11763	0.992113	0.356836	0.506938	0.433187	1.1118	1.54916	1.29919
Figure 7G-mRNA
Control	AD-CD74	AD-NC
0.633837	4.93884	1.322
1.18308	2.78315	1.42881
1.18308	4.93884	1.12881
Figure 7H-WB
Control	AD-CD74	AD-NC
0.977561	1.5287	1.11164
1.02238	1.3241	0.823628
1.00006	1.42583	0.967636
Figure 7I-mRNA
	Control			siCD74			siNC
COL1A1	0.844327	1.29906	1.85661	8.09054	6.87529	7.78533	1.49282	1.82242	1.11064
CTGF	1.01749	1.63653	1.34598	16.2648	15.1209	17.1582	6.02317	5.861	4.74874
TGF-β 1	0.811431	1.93342	1.25515	3.7837	1.99175	3.7837	1.61659	1.32549	1.73569
Figure 7J-IHC
Control					siCD74					siNC
52.762	47.039	56.696	46.045	58.0441	70.153	73.448	76.937	65.7161	81.0113	52.216	58.491	49.81	47.3996	59.2165
51.429	52.486	54.822	41.3561	65.1222	75.301	78.499	78.266	66.5965	86.1522	59.082	56.879	56.542	43.985	71.4561
Control					siCD74					siNC
46.572	49.828	53.759	40.4981	60.6541	83.869	73.936	71.981	65.5965	87.116	56.094	53.182	48.564	45.2639	59.9841
43.752	45.066	44.409	36.4982	52.1746	81.623	75.324	71.7	64.1526	78.4895	55.095	42.338	48.7165	43.8915	53.7451
Figure 7K-WB
	Control			siCD74			siNC
	0.914758	1.08507	1.00017	1.13289	1.28924	1.10125	0.520356	0.900198	0.660419
	1.0753	0.9248	0.999898	1.24542	1.03859	1.14198	1.0652	0.955224	0.86019
	1.11194	0.888804	0.999254	1.23624	1.07011	1.15329	0.960587	0.704611	0.831992
	0.892964	1.00699	1.00005	2.89566	2.79696	2.54598	1.05283	1.15663	0.954738
	Control			siCD74			siNC
	0.917677	1.08505	0.997277	1.92213	1.62195	1.77279	0.756101	0.972654	0.867168
	0.866104	1.14352	0.990377	1.94085	1.75928	1.89763	1.17633	1.63251	1.37178
